# Supplementary material for: The Influence of Home-Based Music Therapy Interventions on Relationship Quality in Couples Living with Dementia—An Adapted Convergent Mixed Methods Study
Source: Int J Environ Res Public Health. 2023 Feb 6;20(4):2863. doi: 10.3390/ijerph20042863 (PMC9966062; doi:10.3390/ijerph20042863)
Supplement: Supplementary file 1 [file ijerph-20-02863-s001.zip]

Archive with 2 entries (2 files):
- Interveiw guide ENGLISH baseline and post.docx.pdf
- QCPR.pdf
